# Supplementary material for: Quantifying effects of blood pressure control on neuroimaging utilization in a large multi-institutional healthcare population
Source: PLoS One. 2024 Apr 30;19(4):e0298685. doi: 10.1371/journal.pone.0298685 (PMC11060572; doi:10.1371/journal.pone.0298685)
Supplement: S1 File — (XLSX) [file pone.0298685.s001.xlsx]

## Sheet: notes
	Aggregate data obtained from Epic Cosmos platform.
	Used Population model.
	Base population was all patients with an encounter of any kind in the designated calendar year.
	MRI (neuro) refers to billed procedures (by CPT code) of brain MRI/MRA/MRV independent of contrast (include MRI brain stealth and MRA neck but not MRA spine or MRI orbits or soft tissue neck or spine)
	CT (neuro) refers to billed procedures (by CPT code) of head CT/CTA/CTV independent of contrast (include CTA neck but not CTA spine or CT soft tissue neck or orbits or spine)

## Sheet: counts vs BP
Note: On this sheet, cumulative counts (>= threshold) were obtained to allow calculation of non-overlapping cohorts.
		DBP >=	50	80	90	100	110	120
all pts meeting BP criteria	2020		38361412	22340951	9958173	3718665	1442871	586317
	2018		36833714	20907456	9075602	3245643	1195059	466539
	2016		21764928	11891935	4975905	1689596	585378	220045
MRI (neuro) in pts meeting BP criteria	2020		761001	636192	445801	250463	137800	73166
	2018		671891	552964	376347	202591	106758	54745
	2016		323584	258204	173083	90685	46419	23052
CT (neuro) in pts meeting BP criteria	2020		1971294	1717823	1261358	715124	386648	198524
	2018		1682988	1442480	1031964	567384	298058	149022
	2016		819446	683561	477359	255189	130312	63434
		SBP >=	90	120	140	160	180	200
all pts meeting BP criteria	2020		38197306	28848068	14881059	6101092	2173611	603644
	2018		36675446	27114385	13706474	5457239	1925075	527741
	2016		21669103	15749687	7751264	2957985	1034964	288892
MRI (neuro) in pts meeting BP criteria	2020		760514	701799	551292	365261	198595	78438
	2018		671521	615361	473722	305009	164299	63758
	2016		323381	292450	223062	143145	78320	31272
CT (neuro) in pts meeting BP criteria	2020		1971175	1893972	1570282	1044808	552140	207519
	2018		1682951	1608210	1315286	861860	457967	172517
	2016		819476	777790	627288	406564	218705	84364
	2020 only
	age (years)	DBP >=	50	80	90	100	110	120
all pts meeting BP criteria	0-24		8314819	2088047	586604	139650	42855	14493
	25-44		9552942	5994832	2629349	960236	346692	126918
	45-64		10570282	7686096	3773072	1476237	562880	221596
	65+		9923344	6571962	2969142	1142539	490442	223310
MRI (neuro) in pts meeting BP criteria	0-24		83262	39741	18225	6481	2918	1344
	25-44		114462	94127	59534	30563	15366	7650
	45-64		223532	200652	147999	86879	48180	25478
	65+		339740	301668	220042	126540	71336	38694
CT (neuro) brain in pts meeting BP criteria	0-24		164267	100605	49132	17335	7037	2996
	25-44		364052	313119	218194	115312	57167	27074
	45-64		511747	473388	374610	230038	127425	65529
	65+		931223	830707	619420	352439	195019	102925
		SBP >=	90	120	140	160	180	200
all pts meeting BP criteria	0-24		8144030	3321182	756475	118346	18759	3375
	25-44		9552932	7218399	2916886	809206	213586	53048
	45-64		10570299	9086904	4986996	2005647	675459	189473
	65+		9930020	9221560	6220688	3167887	1265804	357747
MRI (neuro) in pts meeting BP criteria	0-24		82737	50258	16304	4085	1035	340
	25-44		114463	102282	61506	26086	10129	3858
	45-64		223526	214154	170645	106107	53833	21865
	65+		339783	335100	302832	228980	133597	52375
CT (neuro) in pts meeting BP criteria	0-24		163844	128919	56712	14181	3103	806
	25-44		364111	342460	229791	99032	36342	12709
	45-64		511761	499984	426014	275292	138524	54387
	65+		931454	922604	857760	656301	374170	139617

## Sheet: FinClass
by Financial Class (encounter payment type)	NeuroCT	NeuroMR	Population	%CT	%MR			NeuroCT	NeuroMR	Population	%CT	%MR
1/1/2020 - 12/31/2020	2219031	965616	169490177	0.0130924	0.00569718		1/1/2020 - 12/31/2020	2219031	966793	169490177	0.0130924	0.00570412
Miscellaneous/Other	1746045	806086	47911619	0.036443	0.0168244		Miscellaneous/Other	1746045	806912	47911619	0.036443	0.0168417
BP (Diastolic) Less than 80	1586678	368258	26594339	0.0596622	0.0138472		BP (Systolic) Less than 120	1303551	590750	19640359	0.066371	0.0300784
BP (Diastolic) 80 - 90	1397379	307777	17441117	0.0801198	0.0176466		BP (Systolic) 120 - 140	1524419	659352	22018224	0.0692344	0.0299457
BP (Diastolic) 90 - 100	1013078	225322	7810458	0.129708	0.0288488		BP (Systolic) 140 - 160	1315000	517777	12070493	0.108943	0.0428961
BP (Diastolic) 100 - 110	525241	115715	2716046	0.193384	0.0426042		BP (Systolic) 160 - 180	875876	331105	4963001	0.176481	0.0667147
BP (Diastolic) 110 - 120	261491	59030	967696	0.27022	0.0610006		BP (Systolic) 180 - 200	458386	173352	1766470	0.259493	0.0981347
BP (Diastolic) 120 or more	167534	39047	488039	0.34328	0.080008		BP (Systolic) 200 or more	178484	69345	514124	0.347161	0.13488
Medicare	868455	354146	10796542	0.0804383	0.0328018		Medicare	868455	354580	10796542	0.0804383	0.032842
BP (Diastolic) Less than 80	828967	195619	7021695	0.118058	0.0278592		BP (Systolic) Less than 120	687945	268730	4363740	0.15765	0.0615825
BP (Diastolic) 80 - 90	738359	170480	5166372	0.142916	0.032998		BP (Systolic) 120 - 140	793488	318034	6508121	0.121923	0.0488673
BP (Diastolic) 90 - 100	546285	125409	2472446	0.220949	0.0507226		BP (Systolic) 140 - 160	752684	287629	4787909	0.157205	0.060074
BP (Diastolic) 100 - 110	288140	64570	925946	0.311184	0.0697341		BP (Systolic) 160 - 180	567687	209548	2504484	0.226668	0.0836691
BP (Diastolic) 110 - 120	149085	33386	377111	0.395335	0.088531		BP (Systolic) 180 - 200	320158	118729	1031890	0.310264	0.11506
BP (Diastolic) 120 or more	102841	23628	225837	0.455377	0.104624		BP (Systolic) 200 or more	125827	48099	316158	0.397988	0.152136
Medicaid	553331	214134	10423915	0.0530828	0.0205426		Medicaid	553331	214416	10423915	0.0530828	0.0205696
BP (Diastolic) Less than 80	511790	118861	6368399	0.080364	0.0186642		BP (Systolic) Less than 120	451947	178023	5258420	0.0859473	0.0338548
BP (Diastolic) 80 - 90	455140	94274	3741552	0.121645	0.0251965		BP (Systolic) 120 - 140	491156	176870	4676638	0.105023	0.0378199
BP (Diastolic) 90 - 100	350345	70713	1976705	0.177237	0.0357732		BP (Systolic) 140 - 160	409537	135965	2612053	0.156787	0.0520529
BP (Diastolic) 100 - 110	200251	39198	815707	0.245494	0.048054		BP (Systolic) 160 - 180	265275	88197	1141086	0.232476	0.0772922
BP (Diastolic) 110 - 120	108204	21600	342134	0.316262	0.0631332		BP (Systolic) 180 - 200	140383	48624	451450	0.31096	0.107706
BP (Diastolic) 120 or more	70128	14637	184562	0.37997	0.0793067		BP (Systolic) 200 or more	58069	21457	149003	0.389717	0.144004
Self-Pay	143992	28386	2857395	0.0503928	0.00993422		Self-Pay	143992	28391	2857395	0.0503928	0.00993597
BP (Diastolic) Less than 80	121395	18061	1449300	0.0837611	0.0124619		BP (Systolic) Less than 120	96392	22100	1046696	0.0920917	0.0211141
BP (Diastolic) 80 - 90	109145	16329	1076556	0.101383	0.0151678		BP (Systolic) 120 - 140	120672	25071	1324569	0.0911028	0.0189277
BP (Diastolic) 90 - 100	82336	12891	600672	0.137073	0.021461		BP (Systolic) 140 - 160	94355	20809	771522	0.122297	0.0269714
BP (Diastolic) 100 - 110	44839	7509	249157	0.179963	0.0301376		BP (Systolic) 160 - 180	51059	13420	301135	0.169555	0.0445647
BP (Diastolic) 110 - 120	22979	4235	101136	0.227209	0.0418743		BP (Systolic) 180 - 200	23899	7434	107367	0.222592	0.0692392
BP (Diastolic) 120 or more	13816	2853	50294	0.274705	0.0567264		BP (Systolic) 200 or more	10085	3523	36078	0.279533	0.0976495

## Sheet: Enc Type
by encounter type	NeuroCT	NeuroMR	Population	%CT	%MR			NeuroCT	NeuroMR	Population	%CT	%MR
1/1/2020 - 12/31/2020	2219031	966793	169490177	0.0130924	0.00570412		1/1/2020 - 12/31/2020	2219031	966793	169490177	0.0130924	0.00570412
Emergency	1608766	406235	11062610	0.145424	0.0367214		Emergency	1608766	406235	11062610	0.145424	0.0367214
BP (Diastolic) Less than 80	1442312	389871	8623637	0.167251	0.0452096		BP (Systolic) Less than 120	1145668	337702	6526447	0.175542	0.0517436
BP (Diastolic) 80 - 90	1256361	355369	6461061	0.194451	0.0550016		BP (Systolic) 120 - 140	1375249	377531	7663935	0.179444	0.0492607
BP (Diastolic) 90 - 100	906995	266860	4050719	0.22391	0.0658797		BP (Systolic) 140 - 160	1166187	326118	5381612	0.216698	0.0605986
BP (Diastolic) 100 - 110	464438	143880	1727465	0.268855	0.0832897		BP (Systolic) 160 - 180	751442	225096	2671502	0.281281	0.0842582
BP (Diastolic) 110 - 120	225955	72419	700624	0.322505	0.103364		BP (Systolic) 180 - 200	390823	124303	1131805	0.345309	0.109827
BP (Diastolic) 120 or more	136005	45288	356090	0.38194	0.127181		BP (Systolic) 200 or more	153994	51650	381957	0.403171	0.135225
Inpatient Admission	264727	139456	2393310	0.110611	0.0582691		Inpatient Admission	264727	139456	2393310	0.110611	0.0582691
BP (Diastolic) Less than 80	263211	138845	1932051	0.136234	0.071864		BP (Systolic) Less than 120	257276	135162	1874547	0.137247	0.0721038
BP (Diastolic) 80 - 90	250423	128642	1505997	0.166284	0.0854198		BP (Systolic) 120 - 140	258677	132367	1675097	0.154425	0.0790205
BP (Diastolic) 90 - 100	211168	106551	976784	0.216187	0.109083		BP (Systolic) 140 - 160	241325	119569	1242175	0.194276	0.0962578
BP (Diastolic) 100 - 110	129682	64553	433538	0.299125	0.148898		BP (Systolic) 160 - 180	186212	90855	686572	0.27122	0.132331
BP (Diastolic) 110 - 120	73291	36191	193026	0.379695	0.187493		BP (Systolic) 180 - 200	107885	52868	301445	0.357893	0.175382
BP (Diastolic) 120 or more	52587	25944	122628	0.428834	0.211567		BP (Systolic) 200 or more	44589	22453	100347	0.444348	0.223754
Surgery	492095	229382	4848254	0.101499	0.0473123		Surgery	492095	229382	4848254	0.101499	0.0473123
BP (Diastolic) Less than 80	489830	227863	4648300	0.105378	0.0490207		BP (Systolic) Less than 120	468861	217049	4081146	0.114885	0.0531833
BP (Diastolic) 80 - 90	466490	212151	3823081	0.122019	0.0554922		BP (Systolic) 120 - 140	485505	221930	4349111	0.111633	0.0510288
BP (Diastolic) 90 - 100	381303	167153	2385246	0.159859	0.0700779		BP (Systolic) 140 - 160	452435	197015	3321426	0.136217	0.0593164
BP (Diastolic) 100 - 110	224387	95632	974020	0.230372	0.0981828		BP (Systolic) 160 - 180	340697	142259	1774838	0.191959	0.0801532
BP (Diastolic) 110 - 120	122434	51323	395277	0.309742	0.129841		BP (Systolic) 180 - 200	191794	78918	720277	0.266278	0.109566
BP (Diastolic) 120 or more	86093	35848	230189	0.37401	0.155733		BP (Systolic) 200 or more	78370	32933	222203	0.352696	0.148211

## Sheet: DBP-age
DBP and Age - use as denominators for mortality rate calculations
1/1/2020 - 12/31/2020	169490177
BP (Diastolic) Less than 80	33610454
Age in Years Less than 25 years	8261281
Age in Years 25 years - 35 years	4078882
Age in Years 35 years - 45 years	3707311
Age in Years 45 years - 55 years	3511479
Age in Years 55 years - 65 years	4507507
Age in Years 65 years - 75 years	4790740
Age in Years 75 years - 85 years	3247005
Age in Years 85 years or more	1506221
BP (Diastolic) 80 - 90	21585878
Age in Years Less than 25 years	1890587
Age in Years 25 years - 35 years	2666062
Age in Years 35 years - 45 years	2933027
Age in Years 45 years - 55 years	3194549
Age in Years 55 years - 65 years	4022047
Age in Years 65 years - 75 years	3735654
Age in Years 75 years - 85 years	2194256
Age in Years 85 years or more	949679
BP (Diastolic) 90 - 100	9778500
Age in Years Less than 25 years	526390
Age in Years 25 years - 35 years	1077095
Age in Years 35 years - 45 years	1422122
Age in Years 45 years - 55 years	1670337
Age in Years 55 years - 65 years	2001271
Age in Years 65 years - 75 years	1664140
Age in Years 75 years - 85 years	953430
Age in Years 85 years or more	463707
BP (Diastolic) 100 - 110	3458191
Age in Years Less than 25 years	112861
Age in Years 25 years - 35 years	335434
Age in Years 35 years - 45 years	538497
Age in Years 45 years - 55 years	657103
Age in Years 55 years - 65 years	735936
Age in Years 65 years - 75 years	565124
Age in Years 75 years - 85 years	333443
Age in Years 85 years or more	179789
BP (Diastolic) 110 - 120	1260545
Age in Years Less than 25 years	32404
Age in Years 25 years - 35 years	107957
Age in Years 35 years - 45 years	195196
Age in Years 45 years - 55 years	239975
Age in Years 55 years - 65 years	265212
Age in Years 65 years - 75 years	207584
Age in Years 75 years - 85 years	133642
Age in Years 85 years or more	78572
BP (Diastolic) 120 or more	642050
Age in Years Less than 25 years	14505
Age in Years 25 years - 35 years	46536
Age in Years 35 years - 45 years	87788
Age in Years 45 years - 55 years	110169
Age in Years 55 years - 65 years	130602
Age in Years 65 years - 75 years	116556
Age in Years 75 years - 85 years	84319
Age in Years 85 years or more	51574

## Sheet: DBP-death-age
Mortality (with age groups) vs DBP
1/1/2020 - 12/31/2020	169490177
BP (Diastolic) Less than 80	33610454
Death Date?	396239
Age in Years Less than 25 years	5741
Age in Years 25 years - 35 years	5683
Age in Years 35 years - 45 years	9602
Age in Years 45 years - 55 years	21253
Age in Years 55 years - 65 years	55156
Age in Years 65 years - 75 years	90469
Age in Years 75 years - 85 years	105775
Age in Years 85 years or more	102560
Not Death Date?	33214215
Age in Years Less than 25 years	8255540
Age in Years 25 years - 35 years	4073199
Age in Years 35 years - 45 years	3697709
Age in Years 45 years - 55 years	3490226
Age in Years 55 years - 65 years	4452351
Age in Years 65 years - 75 years	4700271
Age in Years 75 years - 85 years	3141230
Age in Years 85 years or more	1403661
BP (Diastolic) 80 - 90	21585878
Death Date?	312874
Age in Years Less than 25 years	2868
Age in Years 25 years - 35 years	4593
Age in Years 35 years - 45 years	8272
Age in Years 45 years - 55 years	18670
Age in Years 55 years - 65 years	47457
Age in Years 65 years - 75 years	74068
Age in Years 75 years - 85 years	82381
Age in Years 85 years or more	74565
Not Death Date?	21273004
Age in Years Less than 25 years	1887719
Age in Years 25 years - 35 years	2661469
Age in Years 35 years - 45 years	2924755
Age in Years 45 years - 55 years	3175879
Age in Years 55 years - 65 years	3974590
Age in Years 65 years - 75 years	3661586
Age in Years 75 years - 85 years	2111875
Age in Years 85 years or more	875114
BP (Diastolic) 90 - 100	9778500
Death Date?	232163
Age in Years Less than 25 years	2082
Age in Years 25 years - 35 years	3714
Age in Years 35 years - 45 years	6812
Age in Years 45 years - 55 years	15161
Age in Years 55 years - 65 years	37131
Age in Years 65 years - 75 years	55744
Age in Years 75 years - 85 years	59823
Age in Years 85 years or more	51696
Not Death Date?	9546337
Age in Years Less than 25 years	524308
Age in Years 25 years - 35 years	1073381
Age in Years 35 years - 45 years	1415310
Age in Years 45 years - 55 years	1655176
Age in Years 55 years - 65 years	1964140
Age in Years 65 years - 75 years	1608396
Age in Years 75 years - 85 years	893607
Age in Years 85 years or more	412011
BP (Diastolic) 100 - 110	3458191
Death Date?	131499
Age in Years Less than 25 years	1268
Age in Years 25 years - 35 years	2469
Age in Years 35 years - 45 years	4467
Age in Years 45 years - 55 years	9825
Age in Years 55 years - 65 years	22478
Age in Years 65 years - 75 years	32299
Age in Years 75 years - 85 years	32629
Age in Years 85 years or more	26064
Not Death Date?	3326692
Age in Years Less than 25 years	111593
Age in Years 25 years - 35 years	332965
Age in Years 35 years - 45 years	534030
Age in Years 45 years - 55 years	647278
Age in Years 55 years - 65 years	713458
Age in Years 65 years - 75 years	532825
Age in Years 75 years - 85 years	300814
Age in Years 85 years or more	153725
BP (Diastolic) 110 - 120	1260545
Death Date?	73819
Age in Years Less than 25 years	777
Age in Years 25 years - 35 years	1511
Age in Years 35 years - 45 years	2801
Age in Years 45 years - 55 years	5804
Age in Years 55 years - 65 years	12685
Age in Years 65 years - 75 years	18112
Age in Years 75 years - 85 years	18282
Age in Years 85 years or more	13847
Not Death Date?	1186726
Age in Years Less than 25 years	31627
Age in Years 25 years - 35 years	106446
Age in Years 35 years - 45 years	192395
Age in Years 45 years - 55 years	234171
Age in Years 55 years - 65 years	252527
Age in Years 65 years - 75 years	189472
Age in Years 75 years - 85 years	115360
Age in Years 85 years or more	64725
BP (Diastolic) 120 or more	642050
Death Date?	57229
Age in Years Less than 25 years	563
Age in Years 25 years - 35 years	1196
Age in Years 35 years - 45 years	2117
Age in Years 45 years - 55 years	4339
Age in Years 55 years - 65 years	9840
Age in Years 65 years - 75 years	14333
Age in Years 75 years - 85 years	14556
Age in Years 85 years or more	10285
Not Death Date?	584821
Age in Years Less than 25 years	13942
Age in Years 25 years - 35 years	45340
Age in Years 35 years - 45 years	85671
Age in Years 45 years - 55 years	105830
Age in Years 55 years - 65 years	120762
Age in Years 65 years - 75 years	102223
Age in Years 75 years - 85 years	69763
Age in Years 85 years or more	41289

## Sheet: SBP-age
SBP and Age - use as denominators for mortality rate calculations
1/1/2020 - 12/31/2020	169490177
BP (Systolic) Less than 120	24897781
Age in Years Less than 25 years	7345398
Age in Years 25 years - 35 years	3286950
Age in Years 35 years - 45 years	2995220
Age in Years 45 years - 55 years	2662027
Age in Years 55 years - 65 years	3043052
Age in Years 65 years - 75 years	2840771
Age in Years 75 years - 85 years	1829818
Age in Years 85 years or more	894526
BP (Systolic) 120 - 140	27343552
Age in Years Less than 25 years	3184268
Age in Years 25 years - 35 years	3470404
Age in Years 35 years - 45 years	3543669
Age in Years 45 years - 55 years	3684149
Age in Years 55 years - 65 years	4646261
Age in Years 65 years - 75 years	4598803
Age in Years 75 years - 85 years	2920074
Age in Years 85 years or more	1295897
BP (Systolic) 140 - 160	14992262
Age in Years Less than 25 years	718133
Age in Years 25 years - 35 years	1329229
Age in Years 35 years - 45 years	1617542
Age in Years 45 years - 55 years	2005311
Age in Years 55 years - 65 years	2888638
Age in Years 65 years - 75 years	3166408
Age in Years 75 years - 85 years	2211358
Age in Years 85 years or more	1055625
BP (Systolic) 160 - 180	6184869
Age in Years Less than 25 years	106716
Age in Years 25 years - 35 years	301691
Age in Years 35 years - 45 years	490775
Age in Years 45 years - 55 years	746343
Age in Years 55 years - 65 years	1221667
Age in Years 65 years - 75 years	1481448
Age in Years 75 years - 85 years	1181583
Age in Years 85 years or more	654635
BP (Systolic) 180 - 200	2223548
Age in Years Less than 25 years	15908
Age in Years 25 years - 35 years	65540
Age in Years 35 years - 45 years	139441
Age in Years 45 years - 55 years	242342
Age in Years 55 years - 65 years	422281
Age in Years 65 years - 75 years	540237
Age in Years 75 years - 85 years	484035
Age in Years 85 years or more	313760
BP (Systolic) 200 or more	658646
Age in Years Less than 25 years	3303
Age in Years 25 years - 35 years	15127
Age in Years 35 years - 45 years	39446
Age in Years 45 years - 55 years	73942
Age in Years 55 years - 65 years	126799
Age in Years 65 years - 75 years	156583
Age in Years 75 years - 85 years	143001
Age in Years 85 years or more	100444

## Sheet: SBP-death-age
Mortality (with age groups) vs SBP
1/1/2020 - 12/31/2020	169490177
BP (Systolic) Less than 120	24897781
Death Date?	359754
Age in Years Less than 25 years	5528
Age in Years 25 years - 35 years	5325
Age in Years 35 years - 45 years	9096
Age in Years 45 years - 55 years	20141
Age in Years 55 years - 65 years	51629
Age in Years 65 years - 75 years	83030
Age in Years 75 years - 85 years	95256
Age in Years 85 years or more	89749
Not Death Date?	24538027
Age in Years Less than 25 years	7339870
Age in Years 25 years - 35 years	3281625
Age in Years 35 years - 45 years	2986124
Age in Years 45 years - 55 years	2641886
Age in Years 55 years - 65 years	2991423
Age in Years 65 years - 75 years	2757741
Age in Years 75 years - 85 years	1734562
Age in Years 85 years or more	804777
BP (Systolic) 120 - 140	27343552
Death Date?	359604
Age in Years Less than 25 years	3196
Age in Years 25 years - 35 years	5017
Age in Years 35 years - 45 years	8917
Age in Years 45 years - 55 years	19715
Age in Years 55 years - 65 years	51205
Age in Years 65 years - 75 years	83527
Age in Years 75 years - 85 years	96756
Age in Years 85 years or more	91271
Not Death Date?	26983948
Age in Years Less than 25 years	3181072
Age in Years 25 years - 35 years	3465387
Age in Years 35 years - 45 years	3534752
Age in Years 45 years - 55 years	3664434
Age in Years 55 years - 65 years	4595056
Age in Years 65 years - 75 years	4515276
Age in Years 75 years - 85 years	2823318
Age in Years 85 years or more	1204626
BP (Systolic) 140 - 160	14992262
Death Date?	305022
Age in Years Less than 25 years	1934
Age in Years 25 years - 35 years	3873
Age in Years 35 years - 45 years	7130
Age in Years 45 years - 55 years	16471
Age in Years 55 years - 65 years	43384
Age in Years 65 years - 75 years	71710
Age in Years 75 years - 85 years	83333
Age in Years 85 years or more	77187
Not Death Date?	14687240
Age in Years Less than 25 years	716199
Age in Years 25 years - 35 years	1325356
Age in Years 35 years - 45 years	1610412
Age in Years 45 years - 55 years	1988840
Age in Years 55 years - 65 years	2845254
Age in Years 65 years - 75 years	3094698
Age in Years 75 years - 85 years	2128025
Age in Years 85 years or more	978438
BP (Systolic) 160 - 180	6184869
Death Date?	208330
Age in Years Less than 25 years	964
Age in Years 25 years - 35 years	2271
Age in Years 35 years - 45 years	4404
Age in Years 45 years - 55 years	10753
Age in Years 55 years - 65 years	29063
Age in Years 65 years - 75 years	49416
Age in Years 75 years - 85 years	58166
Age in Years 85 years or more	53293
Not Death Date?	5976539
Age in Years Less than 25 years	105752
Age in Years 25 years - 35 years	299420
Age in Years 35 years - 45 years	486371
Age in Years 45 years - 55 years	735590
Age in Years 55 years - 65 years	1192604
Age in Years 65 years - 75 years	1432032
Age in Years 75 years - 85 years	1123417
Age in Years 85 years or more	601342
BP (Systolic) 180 - 200	2223548
Death Date?	110259
Age in Years Less than 25 years	375
Age in Years 25 years - 35 years	1076
Age in Years 35 years - 45 years	2268
Age in Years 45 years - 55 years	5772
Age in Years 55 years - 65 years	15224
Age in Years 65 years - 75 years	26121
Age in Years 75 years - 85 years	31119
Age in Years 85 years or more	28304
Not Death Date?	2113289
Age in Years Less than 25 years	15533
Age in Years 25 years - 35 years	64464
Age in Years 35 years - 45 years	137173
Age in Years 45 years - 55 years	236570
Age in Years 55 years - 65 years	407057
Age in Years 65 years - 75 years	514116
Age in Years 75 years - 85 years	452916
Age in Years 85 years or more	285456
BP (Systolic) 200 or more	658646
Death Date?	44237
Age in Years Less than 25 years	196
Age in Years 25 years - 35 years	562
Age in Years 35 years - 45 years	1195
Age in Years 45 years - 55 years	2792
Age in Years 55 years - 65 years	6863
Age in Years 65 years - 75 years	10734
Age in Years 75 years - 85 years	11732
Age in Years 85 years or more	10163
Not Death Date?	614409
Age in Years Less than 25 years	3107
Age in Years 25 years - 35 years	14565
Age in Years 35 years - 45 years	38251
Age in Years 45 years - 55 years	71150
Age in Years 55 years - 65 years	119936
Age in Years 65 years - 75 years	145849
Age in Years 75 years - 85 years	131269
Age in Years 85 years or more	90281

## Sheet: Pop-age
Cosmos population by age (for age-adjustment calculations)		%
Over all time	169490177
Age in Years Less than 25 years	45180477	0.266567
Age in Years 25 years - 35 years	23643670	0.139499
Age in Years 35 years - 45 years	21776483	0.128482
Age in Years 45 years - 55 years	19507358	0.115094
Age in Years 55 years - 65 years	21323567	0.12581
Age in Years 65 years - 75 years	18863201	0.111294
Age in Years 75 years - 85 years	11674524	0.0688802
Age in Years 85 years or more	7518524	0.0443596
